# Supplementary material for: Insights on the Functional Impact of MicroRNAs Present in Autism-Associated Copy Number Variants
Source: PLoS One. 2013 Feb 25;8(2):e56781. doi: 10.1371/journal.pone.0056781 (PMC3581547; doi:10.1371/journal.pone.0056781)
Supplement: Table S1 — Details of the 378 autism implicated CNV loci considered for our study with their corresponding microRNA content. (XLS) [file pone.0056781.s001.xls]

## Sheet: Data S1
MicroRNAs present in Deleted CNV Loci
CNV Locus	microRNA from UCSC	Position	No of studies		Table compiled from autDB with the microRNA Data retrieved from UCSC Genome Browser– hg18 assembly. Data not retrieved for the CNVs 3q26.1, 10q26.3, 11q11, 14q32.33, 19p12 & 22q11.23 from AutDB due to non-functional links. The band position for the CNV loci 1p36.13 and 6p21.32 indicated in AutDB did not match with that of the co-ordinates when entered in UCSC.
1q24.2	Nil	chr1:166,709,793-166,974,730	6
1p35.1	Nil	chr1:33,158,375-33,263,299	2
1p13.1	Nil	chr1:117,064,314-117,066,677	2
1q25.3-q31.1	Nil	chr1:179,365,890-186,263,979	2
1q24.2	Nil	chr1:166,709,793-166,974,730	6
1q42.13-q42.2	hsa-miR-1182	chr1:228,188,677-230,210,569	2
1q42.3	Nil	chr1:234,446,246-234,474,165	2
2q23.3	Nil	chr2:154,436,672-155,018,735	4
2p23.1	Nil	chr2:31,279,287-31,320,583	2
2p16.1-p15	hsa-miR-217, hsa-miR-216a, hsa-miR-216b	chr2:56,000,000-61,700,000	2
2q12.1	Nil	chr2:102,292,943-102,345,460	2
2q21.3	Nil	chr2:135,358,000-135,471,070	2
2q24.3	Nil	chr2:165,962,647-166,070,654	2
2q36.2	Nil	chr2:225,444,364-225,445,790	2
2q37.2-q37.3	hsa-miR-149	chr2:236,414,455-242,701,103	2
3p14.1-p13	Nil	chr3:65,286,300-70,633,200	4
3p24.2	Nil	chr3:26,027,928-26,211,788	3
3p22.1	hsa-miR-138-1, hsa-miR-564	chr3:43,443,229-47,760,421	3
3p21.1	Nil	chr3:54,201,040-54,291,795	3
3p13	Nil	chr3:73,457,992-73,461,569	3
3q27.1	Nil	chr3:184,466,585-184,478,053	3
3p25.2	Nil	chr3:12,139,213-12,157,028	2
3p25-p24.3	hsa-miR-563	chr3:15,125,800-16,535,400	2
3p11.2	Nil	chr3:88,032,423-88,086,502	2
3q12.3	Nil	chr3:104,364,631-104,387,081	2
3q25.1	Nil	chr3:151,944,623-152,009,947	2
3q27.2-q29	hsa-miR-1248, hsa-miR-28, hsa-miR-944, hsa-miR-570	chr3:186,466,994-197,826,819	2
4p15.33	Nil	chr4:11,493,360-11,833,486	4
4p16.2	Nil	chr4:3,981,895-3,993,797	2
4q21.3	Nil	chr4:87,671,044-87,724,510	2
4q33	Nil	chr4:170,952,178-170,976,841	2
4q34.2	Nil	chr4:177,474,311-177,490,309	2
5p15.31-p15.2	Nil	chr5:9,275,811-12,705,200	3
5p14.2	Nil	chr5:23,832,229-24,242,495	3
5p14.3-p14.2	Nil	chr5:23,245,937-24,004,102	2
5q12.1-q12.2	Nil	chr5:62,977,086-63,022,074	2
5q21.2	Nil	chr5:104,047,191-104,153,842	2
5q22.3	Nil	chr5:113,104,916-113,178,000	2
5q33.2	Nil	chr5:153,247,946-153,285,631	2
6p24.3-p24.2	Nil	chr6:10,596,587-10,664,858	4
6q24.3	Nil	chr6:146,339,932-146,371,374	4
6p25.1	Nil	chr6:4,199,935-4,417,586	3
6p23	Nil	chr6:13,997,280-15,261,931	2
6q15-q16.1	Nil	chr6:92,051,792-92,175,850	2
6q25.1	Nil	chr6:151,671,422-151,711,886	2
7q31.32	Nil	chr7:120,997,889-121,939,662	5
7p13	Nil	chr7:45,538,511-45,541,733	2
7q31.32	Nil	chr7:120,997,889-121,939,662	5
7q22.2	Nil	chr7:105,105,294-105,133,474	2
8p11.21	Nil	chr8:48,631,388-48,802,529	3
8q23.3	Nil	chr8:115,306,610-115,582,465	2
9p21.2	Nil	chr9:26,255,879-26,425,517	2
9p11.2	Nil	chr9:44,667,843-44,795,721	2
9q21.11-q21.12	hsa-miR-204	chr9:72,480,413-73,064,196	2
9q34.12	Nil	chr9:132,597,937-132,602,378	2
10q23.2	Nil	chr10:88,229,480-88,239,161	3
10q22.1	Nil	chr10:72,271,819-72,494,462	2
10q23.32	Nil	chr10:72,271,819-72,494,462	2
10q24.2	Nil	chr10:99,584,455-99,601,703	2
11q13.1	Nil	chr11:64,550,314-64,564,023	4
11q13.3	Nil	chr11:70,065,899-70,184,472	4
11q24.2-q25	Nil	chr11:124,367,724-134,445,626	3
12p12.3-p11.22	hsa-miR-920	chr12:16,906,534-29,889,066	3
13q13.3	Nil	chr13:37,546,788-37,583,768	3
13q12.13	Nil	chr13:25,812,040-25,834,107	2
13q13.1	Nil	chr13:32,419,094-32,439,005	2
13q14.12	Nil	chr13:44,572,773-44,762,198	2
14q31.1	Nil	chr14:79,743,426-79,827,402	4
14q22.3	Nil	chr14:54,468,739-54,503,245	3
15q23-q24.1	hsa-miR-629, hsa-miR-630	chr15:66,887,071-71,944,199	4
15q13.1-q13.3	hsa-miR-211	chr15:26,762,141-30,436,163	3
15q22.1	Nil	chr15:56,587,875-56,654,601	2
15q24.2	Nil	chr15:73,911,628-74,020,037	2
15q25.2-q25.3	Nil	chr15:82,573,421-83,631,697	2
16q23.2-q24.1	hsa-miR-1910	chr16:79,735,268-84,751,023	3
16p13.2-p13.13	Nil	chr16:10,296,913-10,311,911	2
16q24.2-q24.3	Nil	chr16:86,060,000-88,130,000	2
17q24.2	Nil	chr17:63,492,778-63,683,757	3
17q11.1	Nil	chr17:22,560,781-22,562,378	2
17q21.31-q21.32	Nil	chr17:44,429,160-44,782,294	2
17q23.2	Nil	chr17:58,348,040-58,356,458	2
18q22.1-q22.2	Nil	chr18:64,895,268-64,906,488	2
19q13.12	Nil	chr19:42,369,734-42,488,525	4
20p12.2	Nil	chr20:11,319,093-11,424,900	4
20q11.22	Nil	chr20:31,707,798-31,718,695	2
Xp21.2	Nil	chrX:29,446,046-29,557,942	2
Xq21.2	Nil	chrX:85,994,890-86,031,885	2
Xq21.32	Nil	chrX:92,697,478-92,756,016	2
Xq24-q25	Nil	chrX:120,337,600-120,783,817	2
MicroRNAs present in Duplicated CNV Loci
CNV Locus	microRNA	Position	No of studies
1p36.22-p36.21	Nil	chr1:10,931,500-15,413,600	3
1p35.2-p34.3	hsa-miR-552	chr1:30,897,868-36,080,484	2
2q11.1	Nil	chr2:95,186,174-95,226,463	2
2q12.2-q12.3	Nil	chr2:106,270,907-107,908,699	2
2q21.2	Nil	chr2:132,994,224-133,024,475	2
2q32.3-q33.1	Nil	chr2:197,072,305-197,251,449	2
3q22.2	Nil	chr3:139,934,042-140,070,771	2
4p16.3-p16.2	hsa-miR-571, hsa-miR-943	chr4:35,410-3,511,385	2
4p15.1-p14	Nil	chr4:34,802,932-35,676,439	2
5q12.2	Nil	chr5:63,370,072-63,483,545	2
6p11.2	Nil	chr6:57,537,595-58,155,613	4
6p22.2-p22.1	Nil	chr6:26,077,215-26,389,734	3
7q36.1-q36.2	Nil	chr7:152,175,570-153,284,978	4
7p11.2-p11.1	Nil	chr7:57,170,144-57,599,894	3
7q11.22-q11.23	Nil	chr7:71,641,647-71,951,679	3
7p22.2-p22.1	Nil	chr7:4,443,476-4,632,096	2
7p11.2	Nil	chr7:54,360,001-54,470,275	2
7q21.11-q21.3	hsa-miR-1285-1, hsa-miR-653, hsa-miR-489, hsa-miR-591	chr7:78,246,495-97,499,079	2
7q31.33-q32.1	Nil	chr7:125,672,999-126,255,215	2
8p23.3-p23.2	Nil	chr8:2,128,549-2,519,775	3
8p11.21-p11.1	Nil	chr8:42,971,601-43,820,300	3
8q11.21	Nil	chr8:48,631,388-48,802,529	2
8q12.2-q12.3	Nil	chr8:62,061,907-63,289,921	2
9p22.1	Nil	chr9:19,284,100-19,511,500	3
10p15.3-p15.2	Nil	chr10:1,972,527-3,076,486	3
10q11.21-q11.22	Nil	chr10:45,349,213-47,848,381	3
10p11.22	Nil	chr10:31,607,906-31,750,035	2
10q11.22-q11.23	Nil	chr10:45,589,079-51,120,794	2
10q11.23-q21.1	hsa-miR-605	chr10:52,697,241-54,411,314	2
10q11.23-q21.2	hsa-miR-605,hsa-miR-548f-1	chr10:50,562,149-61,478,511	2
11p15.2	Nil	chr11:14,831,730-14,860,212	2
11p14.3-p14.2	Nil	chr11:21,802,890-26,738,596	2
12p11.23	Nil	chr12:27,470,200-27,495,700	2
12q21.2-q21.31	Nil	chr12:78,640,064-78,739,032	2
13q11-q12.11	Nil	chr13:17,960,300-18,492,994	2
15q11.2-q13.1	Nil	chr15:21,224,486-26,313,261	8
15q11-q13	hsa-miR-1268	chr15:19,925,826-26,069,606	8
15q11.2-q12	Nil	chr15:21,490,300-25,698,400	4
15q12-q13.1	Nil	chr15:24,961,229-25,926,691	2
16p12.2-p11.2	Nil	chr16:21,482,719-29,234,430	3
16p12.2-p12.1	Nil	chr16:21,441,805-22,688,093	2
16p11.2-p11.1	Nil	chr16:34,307,200-34,560,000	2
17p13.2-p13.1	hsa-miR-195,hsa-miR-497, hsa-miR-324	chr17:6,032,329-7,294,541	2
17q21.31	Nil	chr17:40,555,289-41,128,323	13
21q22.11-q22.12	Nil	chr21:34,644,865-34,829,283	2
22q11.2	hsa-miR-185,hsa-miR-1306,hsa-miR-1286, hsa-miR-649	chr22:17,000,000-20,000,000	5
22q13.32-q13.33	Nil	chr22:47,780,315-48,387,485	3
22q11.1-q11.21	Nil	chr22:16,219,000-16,297,000	2
Xp11.23-p11.22	hsa-miR-532,hsa-miR-188,hsa-miR-500,hsa-miR-362,hsa-miR-501,hsa-miR-660,hsa-miR-502	chrX:48,171,793-52,819,683	3
Xp21.3-p21.2	Nil	chrX:28,931,559-29,478,966	2
Xq13.2	Nil	chrX:72,302,475-72,454,871	2
MicroRNAs present in CNV Loci that show both deletion or duplication
CNV Locus	microRNA	Position	No of studies
1q21.1	Nil	chr1:144,612,035-146,432,167	14
1q44	Nil	chr1:245,451,748-246,904,426	13
1p34.2	Nil	chr1:41,463,611-41,924,314	6
1p21.1	Nil	chr1:105,833,927-106,081,249	6
1p13.3	Nil	chr1:108,046,000-108,246,283	6
1q25.1	Nil	chr1:173,698,067-174,028,204	6
1q43	Nil	chr1:238,633,145-239,606,926	6
1p36.13	hsa-mir-200a, hsa-mir-200b, hsa-mir-429, hsa-mir-34a, hsa-mir-551a	chr1:762,978-17,148,920	5
1q25.3	Nil	chr1:181,855,613-182,090,254	5
1q32.1	Nil	chr1:199,642,281-199,763,427	5
1q42.2	Nil	chr1:229,798,909-231,867,088	5
2p16.3	Nil	chr2:51,005,523-51,519,185	20
2p22.3	Nil	chr2:33,587,058-34,358,984	12
2p25.3	Nil	chr2:44,074-1,188,910	11
2q37.3	hsa-miR-149	chr2:238,217,066-242,701,103	11
2q13	Nil	chr2:111,108,666-112,819,065	10
2p21	Nil	chr2:45,262,920-45,829,157	8
2p11.2	Nil	chr2:88,711,597-89,800,718	8
2q33.1	Nil	chr2:199,943,597-201,740,672	8
2q32.1	Nil	chr2:184,270,000-186,428,000	7
2q34	Nil	chr2:212,769,971-213,130,009	7
2p22.1	Nil	chr2:39,947,585-40,084,786	6
2p12	Nil	chr2:78,182,040-78,723,961	5
2q11.2	Nil	chr2:97,102,784-97,482,126	5
2q32.3	Nil	chr2:194,567,044-195,023,705	5
2q37.1	Nil	chr2:232,912,603-233,018,393	5
3p26.3	Nil	chr3:179,527-1,313,477	14
3q29	Nil	chr3:197,161,073-198,851,029	14
3p26.2	Nil	chr3:4,133,021-4,854,563	10
3q26.1	Data not Found	Data not Found	10
3p14.2	Nil	chr3:61,075,295-61,581,100	9
3p12.3	Nil	chr3:80,058,150-80,643,098	8
3p14.1	Nil	chr3:67,739,520-69,039,896	7
3p26.1	Nil	chr3:7,957,390-8,250,541	6
3q23	Nil	chr3:143,605,199-143,957,178	6
3q26.31	Nil	chr3:174,716,048-174,772,293	6
3p25.1	Nil	chr3:12,446,862-12,846,267	5
3p24.3	Nil	chr3:19,127,998-19,640,299	5
3p21.31	Nil	chr3:49,923,509-50,073,858	5
3q13.31	Nil	chr3:117,973,000-118,274,000	5
3q21.3	Nil	chr3:131,845,264-131,974,345	9
4q35.2	Nil	chr4:188,230,567-190,154,000	13
4q13.2	Nil	chr4:70,037,382-70,281,752	10
4p16.3	hsa-mir-571	chr4:314,435-601,204	8
4q28.3	Nil	chr4:135,090,752-135,412,127	8
4q12	Nil	chr4:57,053,458-57,318,794	7
4p16.1	Nil	chr4:5,398,719-5,559,389	6
4p15.1	Nil	chr4:28,022,000-31,238,500	6
4p13	Nil	chr4:43,232,357-43,349,624	6
4q13.3	Nil	chr4:74,105,700-74,464,300	6
4q32.1	Nil	chr4:157,615,000-157,683,000	6
4p14	Nil	chr4:37,963,728-38,227,541	5
4q22.1	Nil	chr4:90,186,315-90,368,612	5
4q25	Nil	chr4:108,708,832-109,096,527	5
4q31.3	Nil	chr4:152,993,000-153,381,007	5
4q32.3	Nil	chr4:165,913,885-166,341,730	5
5p15.2	Nil	chr5:13,832,700-14,237,600	10
5q23.1	hsa-mir-1244	chr5:117,078,000-119,691,000	9
5q35.3	Nil	chr5:177,323,655-177,587,062	9
5p15.33	Nil	chr5:73,747-262,465	7
5p15.1	Nil	chr5:15,118,837-15,936,909	5
5p14.1	Nil	chr5:25,125,371-25,450,672	5
5q12.1	Nil	chr5:62,129,508-62,939,173	5
5q14.1	Nil	chr5:79,336,190-79,613,516	5
5q14.3	Nil	chr5:89,445,869-90,172,900	5
5q21.3	Nil	chr5:108,895,249-109,167,234	5
5q33.1	Nil	chr5:151,318,946-151,666,915	5
6q26	Nil	chr6:162,256,344-162,715,048	11
6q27	Nil	chr6:168,985,464-169,537,900	10
6p25.3	Nil	chr6:150,610-1,478,110	9
6q14.1	Nil	chr6:76,290,788-76,538,856	9
6p22.1	Nil	chr6:27,827,354-28,119,631	7
6p21.32	hsa-mir-1236	chr6:31,802,268-32,352,051	7
6q21	Nil	chr6:107,598,894-107,774,189	6
6q22.31	Nil	chr6:118,701,081-119,238,849	6
6q24.1	Nil	chr6:140,324,818-141,921,259	6
6p21.33	Nil	chr6:31,460,000-31,568,000	5
6q15	Nil	chr6:88,373,306-88,423,665	5
6q16.1	Nil	chr6:93,087,482-98,011,900	5
6q16.3	Nil	chr6:101,812,515-102,124,648	5
7q11.23	hsa-miR-590	chr7:71,949,830-73,767,523	14
7p21.1	hsa-miR-589	chr7:5,100,000-6,500,000	11
7q11.22	Nil	chr7:61,077,000-62,098,000	11
7p21.3	Nil	chr7:11,170,321-12,440,046	10
7q35	Nil	chr7:142,981,711-143,506,472	9
7q31.1	Nil	chr7:110,708,000-111,450,000	8
7q34	Nil	chr7:142,538,076-142,612,859	7
7q36.1	hsa-mir-671	chr7:149,261,468-152,162,155	7
7q36.2	Nil	chr7:152,698,000-154,478,000	7
7p22.2	Nil	chr7:4,322,549-4,497,466	6
7p22.1	hsa-mir-589	chr7:5,100,000-6,500,000	6
7p12.3	Nil	chr7:47,742,927-48,775,200	6
7q11.21	Nil	chr7:62,768,495-64,578,888	6
7q21.11	Nil	chr7:82,982,150-85,920,305	6
7q22.1	Nil	chr7:101,899,800-102,117,108	6
7q33	Nil	chr7:136,832,986-137,269,815	6
7p22.3	hsa-mir-339	chr7:119,396-1,264,436	5
7p15.1	Nil	chr7:29,175,877-29,503,232	5
7p14.3	Nil	chr7:32,667,087-32,770,713	5
7p12.1	Nil	chr7:51,621,194-53,629,684	5
7q31.33	Nil	chr7:124,752,465-125,591,197	5
8p23.1	hsa-miR-597,hsa-miR-124-1,hsa-miR-1322,hsa-miR-598	chr8:8,160,870-11,422,100	13
8p23.2	Nil	chr8:2,442,385-3,125,053	11
8p22	Nil	chr8:13,401,872-14,704,946	9
8q11.23	Nil	chr8:54,629,764-55,354,194	7
8q24.3	Nil	chr8:145,773,015-146,022,180	7
8p23.3	Nil	chr8:704,383-1,521,910	6
8q21.2	Nil	chr8:86,580,752-86,741,468	5
8q24.21	Nil	chr8:130,467,000-130,529,193	5
9p23	Nil	chr9:11,611,200-12,277,900	9
9p24.3	Nil	chr9:239,391-1,599,250	8
9p24.1	Nil	chr9:5,011,514-5,225,589	7
9q31.1	Nil	chr9:103,472,391-104,146,472	7
9q34.3	Nil	chr9:139,799,894-140,192,015	7
9p21.3	Nil	chr9:23,093,266-23,257,111	5
9p21.1	hsa-mir-873, hsa-mir-876	chr9:28,577,800-29,218,800	5
9q32	Nil	chr9:114,419,547-114,630,924	5
10q26.3	Data not Found	Data not Found	10
10q21.3	Nil	chr10:67,938,287-68,180,377	9
10p15.3	Nil	chr10:50,001-677,746	7
10p13	Nil	chr10:16,026,653-16,615,275	7
10q21.1	hsa-mir-548f-1	chr10:54,450,683-58,765,948	7
10p15.1	Nil	chr10:5,080,373-5,398,534	6
10q11.22	Nil	Chr10:45,970,737-47,951,405	5
10q11.21	Nil	chr10:42,600,836-43,271,395	6
10q23.1	Nil	chr10:82,438,161-82,584,590	5
10q24.32	Nil	chr10:104,641,000-104,786,777	5
10q25.3	Nil	chr10:118,146,973-118,273,902	5
11p15.4	Nil	chr11:9,978,367-10,670,008	12
11p14.3	Nil	chr11:21,798,444-24,241,146	8
11q14.1	Nil	chr11:84,032,216-84,276,593	7
11q22.3	Nil	chr11:103,928,000-104,849,000	7
11p15.1	Nil	chr11:16,972,133-17,277,373	6
11p13	Nil	chr11:33,056,831-33,472,931	6
11q22.1	Nil	chr11:99,488,611-100,287,259	6
11q25	Nil	chr11:133,853,184-134,237,039	6
11p15.5	Nil	chr11:164,172-242,318	5
11p11.12	Nil	chr11:50,338,326-51,228,612	5
11q11	Data not Found	Data not Found	5
11q13.2	Nil	chr11:67,116,840-67,558,093	5
12p13.31	Nil	chr12:7,745,000-7,963,000	10
12q12	Nil	chr12:37,835,456-42,584,684	8
12p13.33	Nil	chr12:1,760,084-1,852,412	7
12q21.31	Nil	chr12:79,121,975-79,357,971	6
12q24.32	Nil	chr12:125,446,000-125,757,000	6
12q24.33	Nil	chr12:131,613,336-131,829,062	6
12p13.2	Nil	chr12:10,450,759-10,496,212	5
12q14.1	Nil	chr12:57,408,270-58,532,356	5
12q21.1	Nil	chr12:72,593,807-72,715,377	5
12q24.31	Nil	chr12:121,182,719-121,212,688	5
13q14.11	Nil	chr13:42,240,108-42,953,351	7
13q21.32	Nil	chr13:65,120,700-65,951,300	7
13q31.1	Nil	chr13:81,035,524-81,592,750	7
13q12.12	Nil	chr13:22,502,100-23,692,300	6
13q14.2	Nil	chr13:47,048,100-47,569,100	6
13q34	Nil	chr13:113,366,240-113,758,311	6
13q21.31	Nil	chr13:62,409,842-62,763,670	5
14q11.2	Nil	chr14:20,419,956-20,729,184	13
14q32.33	Data not Found	Data not Found	8
14q12	Nil	chr14:26,323,511-28,917,989	7
14q24.3	Nil	chr14:76,007,842-76,924,400	7
14q21.2	Nil	chr14:42,022,286-42,210,026	6
14q21.3	Nil	chr14:46,378,578-47,213,738	5
14q31.3	Nil	chr14:88,241,279-88,535,786	5
15q11.2	Nil	chr15:20,588,546-22,739,224	27
15q13.3	hsa-miR-211	chr15:28,725,507-30,701,432	12
15q13.2-q13.3	Nil	chr15:28,441,169-30,423,251	9
15q14	Nil	chr15:32,878,677-33,157,843	8
15q26.3	Nil	chr15:97,406,000-97,961,522	8
15q11-q13	hsa-mir-1268	chr15:19,925,826-26,069,606	5
15q13.2	Nil	chr15:28,187,888-28,881,771	7
15q26.2	Nil	chr15:95,251,250-95,299,040	6
15q21.3	Nil	chr15:56,646,340-57,873,447	5
15q24.1	Nil	chr15:72,361,000-72,371,000	5
15q26.1	Nil	chr15:91,453,238-91,688,496	5
16p11.2	Nil	chr16:32,396,948-33,382,661	28
16p13.3	Nil	chr16:3,332,371-5,692,861	10
16p13.2	Nil	chr16:8,716,070-9,209,667	10
16p13.11	hsa-mir-1972, hsa-mir-484	chr16:14,880,000-16,430,000	9
16p12.1	Nil	chr16:21,808,808-22,611,363	8
16q22.1	Nil	chr16:69,991,387-70,881,945	7
16q23.1	Nil	chr16:75,192,808-76,331,765	7
16q23.3	Nil	chr16:80,739,109-82,225,301	7
16p12.3	Nil	chr16:16,538,314-18,268,877	6
16q21	Nil	chr16:58,724,527-60,547,472	6
16p13.11-p12.3	hsa-mir-484	chr16:15,400,000-18,210,000	5
16q22.3	Nil	chr16:71,044,738-71,237,645	5
16q24.1	Nil	chr16:84,859,561-85,370,001	5
17q12	Nil	chr17:34,482,071-36,331,523	15
17p11.2	hsa-miR-33b,hsa-miR-1180	chr17:16,473,461-20,404,957	14
17p13.3	Nil	chr17:286,785-1,371,703	9
17p13.1	Nil	chr17:9,929,175-10,356,441	8
17q22	Nil	chr17:48,424,668-49,111,866	7
17p12	Nil	chr17:14,030,694-15,416,569	6
17q21.32	Nil	chr17:42,135,186-42,476,630	6
17p13.2	Nil	chr17:4,500,000-7,500,000	5
17q25.1	Nil	chr17:69,345,596-70,202,513	5
17q25.3	Nil	chr17:76,914,079-77,771,141	5
18p11.32	Nil	chr18:1,385,599-1,841,122	9
18q22.1	Nil	chr18:63,607,085-63,895,087	7
18q12.2	Nil	chr18:32,174,061-32,990,975	6
18q22.3	Nil	chr18:69,085,647-69,804,831	6
18q23	Nil	chr18:75,564,564-75,989,654	6
18p11.21	Nil	chr18:13,794,043-14,743,900	5
19p12	Data not Found	Data not Found	8
19q13.42	Nil	chr19:60,499,398-60,742,656	8
19q13.2	Nil	chr19:44,378,515-44,453,630	6
19p13.3	hsa-mir-7-3	chr19:4,548,413-5,287,389	5
19q13.31	Nil	chr19:47,902,883-48,491,957	5
19q13.41	Nil	chr19:57,836,600-58,246,200	5
19q13.43	Nil	chr19:61,910,800-62,644,900	5
20p12.1	Nil	chr20:12,689,122-13,291,679	9
20q13.33	hsa-miR-124-3, hsa-miR-941-1, hsa-miR-941-2,hsa-miR-941-3,hsa-miR-1914,hsa-miR-647	chr20:60,949,339-62,377,000	9
20p13	Nil	chr20:95,685-1,358,480	8
20p12.3	Nil	chr20:7,050,986-8,523,671	6
20q12	Nil	chr20:41,036,259-41,300,521	6
20q13.2	Nil	chr20:49,451,674-49,811,207	6
21q22.3	Nil	chr21:45,071,368-45,541,435	6
21q21.1	Nil	chr21:20,131,790-20,228,201	5
21q21.3	Nil	chr21:28,060,406-28,250,400	5
22q11.21	hsa-miR-185,hsa-miR-1306,hsa-miR-1286,hsa-miR-649	chr22:17,000,000-20,306,800	17
22q13.33	Nil	chr22:47,265,476-49,525,070	14
22q11.23	Data not Found	Data not Found	10
22q13.1	Nil	chr22:36,739,987-37,177,212	8
22q12.3	Nil	chr22:31,759,390-32,408,541	6
22q11.1	Nil	chr22:15,532,401-15,835,282	5
22q11.22	Nil	chr22:20,928,241-21,560,820	5
Xq28	Nil	chrX:148,075,334-148,617,551	13
Xp22.31	hsa-mir-651	chrX:6,456,825-8,104,888	9
Xp22.33	Nil	chrX:2,551,000-3,022,000	8
Xp11.4	Nil	chrX:37,673,968-37,894,296	7
Xp22.11	Nil	chrX:22,678,814-23,066,819	6
Xp21.1	Nil	chrX:32,948,977-33,330,592	6
Xp22.32	Nil	chrX:5,024,223-5,384,653	5
Xp11.22	Nil	chrX:52,643,055-52,733,016	5
Xq21.31	Nil	chrX:88,583,010-89,138,513	5
Xq23	Nil	chrX:114,114,038-114,303,984	5
Xq25	Nil	chrX:120,746,477-122,166,142	5
