# Supplementary material for: Insights on the Functional Impact of MicroRNAs Present in Autism-Associated Copy Number Variants
Source: PLoS One. 2013 Feb 25;8(2):e56781. doi: 10.1371/journal.pone.0056781 (PMC3581547; doi:10.1371/journal.pone.0056781)
Supplement: Table S3 — Functional annotation of all the genes targeted by miRNAs present in the 41 autism-associated CNV loci. (XLSX) [file pone.0056781.s003.xlsx]

## Sheet: Data S3
Functional annotation of all the genes targeted by the CNV-microRNAs
GO category	Ratio of Enrichment (R)	adj P-value
Biological process
cellular macromolecule metabolic process - (GO:0044260)	1.15	1.23 x 10-26
positive regulation of biological process - (GO:0048518)	1.32	1.23 x 10-26
positive regulation of cellular process - (GO:0048522)	1.34	1.25 x 10-26
regulation of macromolecule metabolic process -(GO:0060255)	1.23	1.41 x 10-26
regulation of metabolic process - (GO:0019222)	1.21	2.50 x 10-25
regulation of primary metabolic process - (GO:0080090)	1.22	3.97 x 10-25
regulation of cellular metabolic process - (GO:0031323)	1.21	9.41 x 10-25
regulation of macromolecule biosynthetic process -(GO:0010556)	1.23	1.18 x 10-23
cellular metabolic process - (GO:0044237)	1.11	4.88 x 10-23
developmental process - (GO:0032502)	1.21	6.28 x 10-22
Molecular function
protein binding - (GO:0005515)	1.13	1.60 x 10-35
Binding- (GO:0005488)	1.06	3.83 x 10-34
transcription regulator activity - (GO:0030528)	1.29	1.75 x 10-16
transcription factor activity - (GO:0003700)	1.33	1.59 x 10-13
sequence-specific DNA binding - (GO:0043565)	1.4	2.62 x 10-11
transcription factor binding - (GO:0008134)	1.44	5.23 x 10-11
RNA polymerase II transcription factor activity - (GO:0003702)	1.62	6.11 x 10-11
DNA binding - (GO:0003677)	1.17	4.49 x 10-10
transcription activator activity - (GO:0016563)	1.45	2.79 x 10-09
nucleic acid binding - (GO:0003676)	1.13	3.44 x 10-08
Cellular component
Intracellular - (GO:0005622)	1.1	1.26 x 10-41
intracellular part - (GO:0044424)	1.1	1.61 x 10-41
membrane-bounded organelle - (GO:0043227)	1.14	1.53 x 10-38
intracellular membrane-bounded organelle - (GO:0043231)	1.14	1.64 x 10-38
Organelle - (GO:0043226)	1.12	2.56 x 10-34
intracellular organelle - (GO:0043229)	1.12	3.71 x 10-34
Cytoplasm - (GO:0005737)	1.13	2.40 x 10-28
Nucleus - (GO:0005634)	1.16	1.21 x 10-23
Nucleoplasm - (GO:0005654)	1.37	1.10 x 10-14
membrane-enclosed lumen - (GO:0031974)	1.24	1.32 x 10-14
KEGG pathway
Pathways in cancer - 05200	4.09	3.86 x 10-81
Metabolic pathways - 01100	2.31	3.78 x 10-59
Prostate cancer - 05215	5.23	6.63 x 10-39
MAPK signalling pathway - 04010	3.14	2.70 x 10-34
Colorectal cancer - 05210	4.99	5.13 x 10-33
Focal adhesion - 04510	3.44	1.40 x 10-32
Pancreatic cancer - 05212	5.17	6.18 x 10-31
Cytokine-cytokine receptor interaction - 04060	2.94	8.11 x 10-29
Endocytosis - 04144	3.34	2.40 x 10-28
Wnt signaling pathway - 04310	3.61	7.84 x 10-28
